# Supplementary material for: Electrochemically Activated CNT Sheet as a Cathode for Zn-CO2 Batteries
Source: Int J Mol Sci. 2022 Oct 20;23(20):12602. doi: 10.3390/ijms232012602 (PMC9604323; doi:10.3390/ijms232012602)
Supplement: Supplementary file 1 [file ijms-23-12602-s001.zip]

Archive with 1 entries (1 files):
- ijms-1882244-supplementary.pdf
